# Supplementary material for: The Secret Life of Tidal Marshes and Mangroves: Camera Trapping as a Window Into Wildlife Using North American Coastal Wetlands
Source: Ecol Evol. 2026 Jan 15;16(1):e72872. doi: 10.1002/ece3.72872 (PMC12805223; doi:10.1002/ece3.72872)
Supplement: Supplementary file 1 — Appendix S1: ece372872‐sup‐0001‐AppendixS1.xlsx. [file ECE3-16-e72872-s003.xlsx]

## Sheet: Site means
Appendix S1. Species relative abundance index data (RAI; means across replicate camera traps) for each site and categorical information for all species at all sites (first tab) and summary metadata for each camera-trapping station (second tab).
For any raw data, please contact Kenneth Raposa at kenneth.raposa@dem.ri.gov.
						Atlantic Canada	Atlantic Canada	Wells NERR	Great Bay NERR	Waquoit Bay NERR	Narragansett Bay NERR	Narragansett Bay NERR	Galilee	Touisset	Hudson River NERR	Delaware NERR	CBM NERR	CBV NERR	North Carolina NERR	NIWB NERR	ACE Basin NERR	Sapelo Island NERR	Sapelo Island NERR	GTM NERR	Rookery Bay NERR	Rookery Bay NERR	Grand Bay NERR	Mission-Aransas NERR	Mission-Aransas NERR	Old Woman Creek NERR	Jobos Bay NERR	Jobos Bay NERR	VI	Kachemak Bay NERR	Cluxewe River (VI)	Salmon River (VI)	Padilla Bay NERR	South Slough NERR	South Slough NERR	Elkhorn Slough NERR	Elkhorn Slough NERR	San Francisco Bay NERR	Tijuana NERR	Baja California	He'eia NERR
Class	Order	Family	Genus	Species	Common name	Wetland	Ecotone	Wetland	Wetland	Wetland	Wetland	Ecotone	Wetland	Wetland	Wetland	Wetland	Wetland	Wetland	Wetland	Wetland	Wetland	Wetland	Ecotone	Wetland	Wetland	Ecotone	Wetland	Wetland	Ecotone	Wetland	Wetland	Ecotone	Wetland	Wetland	Wetland	Wetland	Wetland	Wetland	Ecotone	Wetland	Ecotone	Wetland	Wetland	Wetland	Wetland	Federal status	Mammal apex predator	Mammal mesopredator	Mammal herbivore/omnivore
Aves	Accipitriformes	Accipitridae	Accipiter	Accipiter cooperii	Cooper's Hawk	0	0	0	0	0	0	0	0.273224	0	0	0	0	0	4.23048	0	0	0	0	0	0	0	0	0	0	0	0	0	0	0	0	0	0	0	0	0	0	0	0	0	0	not listed	no	no	no
Aves	Accipitriformes	Accipitridae	Buteo	Buteo jamaicensis	Red-tailed Hawk	0	0	0	1.68067	0	0	0	0	0.819672	0	0	0	0	0	0	0	0	0	0	0	0	0	0	0	0	1.28139	0	0	0	0.37037	0	0.411726	0.276014	0	0	0	0	0.500952	0	0	not listed	no	no	no
Aves	Accipitriformes	Accipitridae	Buteo	Buteo lineatus	Red-shouldered Hawk	0	0	0	0	0.774713	0	0	0	0	0	0	0	0	0	0	0	0	0	0	0	0	0	0	0	0	0	0	0	0	0	0	0	0	0	0	0	0	0	0	0	not listed	no	no	no
Aves	Accipitriformes	Accipitridae	Circus	Circus cyaneus	Northern Harrier	3.66623	0	0	0	0	0	0	0	0	0	0	0	0	0	0	0	0	0	0	0	0	0	0	0	0	0	0	0	0	0	0	1.64751	0	0	0	0	4.21919	0	0.373483	0	not listed	no	no	no
Aves	Accipitriformes	Accipitridae	Elanus	Elanus leucurus	White-tailed Kite	0	0	0	0	0	0	0	0	0	0	0	0	0	0	0	0	0	0	0	0	0	0	0	0	0	0	0	0	0	0	0	0	0	0	0	0	1.8081	0	0	0	not listed	no	no	no
Aves	Accipitriformes	Accipitridae	Haliaeetus	Haliaeetus leucocephalus	Bald Eagle	0	0	0	0	0	0	0	0	0	0	0	0	0	0	0	0	0	0	0	0	0	0	0	0	0	0	0	0	0.584795	1.1121	0	0	0	0	0	0	0	0	0	0	not listed	no	no	no
Aves	Accipitriformes	Cathartidae	Cathartes	Cathartes aura	Turkey Vulture	0	0	0	0	0	0	0	0	0	0	0	0	0	0	0	0	0	0	0	0	0	0	0	0	0	0	0	0	0	0	0	0.411929	0	0	0	0	1.2054	0	0.747636	0	not listed	no	no	no
Aves	Accipitriformes	Pandionidae	Pandion	Pandion haliaetus	Osprey	0	0	0	0	0.774713	1.50169	0	2.45902	0	0	0	0	0	1.49076	0	0	0	0	0	0	0	0	0	0	0	0	0	0	0	0	0	0	0	0	0	0	0	0	0	0	not listed	no	no	no
Aves	Anseriformes	Anatidae	Aix	Aix sponsa	Wood Duck	0	0	0	0	0	0	0	0	0	0	0	0	0	0	0	0	0	0	0	0	0	0	0	0	2.81849	0	0	0	0	0	0	0	0	0	0	0	0	0	0	0	not listed	no	no	no
Aves	Anseriformes	Anatidae	Anas	Anas platyrhynchos	Mallard	0	0	0	0	0	0	0	0	0.546448	0	0	0	0	0	0	0	0	0	0	0	0	0	0	0	2.81849	0	0	0	0	0	0	0	0	0	0	0	0	0	0	0	not listed	no	no	no
Aves	Anseriformes	Anatidae	Anas	Anas wyvilliana	Koloa Maoli (Hawaiian Duck)	0	0	0	0	0	0	0	0	0	0	0	0	0	0	0	0	0	0	0	0	0	0	0	0	0	0	0	0	0	0	0	0	0	0	0	0	0	0	0	11.6202	not listed	no	no	no
Aves	Anseriformes	Anatidae	Branta	Branta canadensis	Canada Goose	0	0	1.63934	0	0	0	0	0	0	0	0	0	0	0	0	0	0	0	0	0	0	0	0	0	0	0	0	0	0	45.9668	71.9044	0	2.72893	0	0	0	0	0	0	0	not listed	no	no	no
Aves	Apodiformes	Trochilidae	Archilochus	Archilochus colubri	Ruby-throated Hummingbird	0.500952	0	0	0	0	0	0	0	0	0	0	0	0	0	0	0	0	0	0	0	0	0	0	0	0	0	0	0	0	0	0	0	0	0	0	0	0	0	0	0	not listed	no	no	no
Aves	Charadriiformes	Laridae	Larus	Larus argentatus	Herring Gull	5.86596	0	0	0	1.523	0.273224	0	4.37158	0	0	0	0	0	0	0	0	0	0	0	0	0	0	0	0	0	0	0	0	0	0	0	0	0	0	0	0	0	0	0	0	not listed	no	no	no
Aves	Charadriiformes	Laridae	Larus	Larus californicus	California Gull	0	0	0	0	0	0	0	0	0	0	0	0	0	0	0	0	0	0	0	0	0	0	0	0	0	0	0	0	0	0	0	0	0	0	0.326926	0	0	0	0	0	not listed	no	no	no
Aves	Charadriiformes	Laridae	Leucophaeus	Leucophaeus atricilla	Laughing Gull	0	0	0	0	0	0	0	0	0	0	0	0	0	0	0	0	12.5	0	0	0	0	0	0	0	0	0	0	0	0	0	0	0	0	0	0	0	0	0	0	0	not listed	no	no	no
Aves	Charadriiformes	Recurvirostridae	Himantopus	Himantopus mexicanus	Black-necked Stilt	0	0	0	0	0	0	0	0	0	0	0	0	0	0	0	0	0	0	0	0	0	0	0	0	0	16.6581	0	0	0	0	0	0	0	0	0	0	0	0	0	0	not listed	no	no	no
Aves	Charadriiformes	Scolopacidae	Actitis	Actitis macularius	Spotted Sandpiper	0	0	0	0	0	1.22639	0	0	0	0	0	0	0	0	0	0	0	0	0	0	0	0	0	0	0	0	0	0	0	0	0	0	0	0	0	0	0	0	0	0	not listed	no	no	no
Aves	Charadriiformes	Scolopacidae	Calidris	Calidris sp.	Stint sp.	0	0	0	0	0	0	0	0	0	0	0	0	0	0	0	0	0	0	0	0	0	0	0	0	0	1.28139	0	0	0	0	0	0	0	0	0	0	0	0	0	0	not listed	no	no	no
Aves	Charadriiformes	Scolopacidae	Numenius	Numenius americanus	Long-billed Curlew	0	0	0	0	0	0	0	0	0	0	0	0	0	0	0	0	0	0	0	0	0	0	5.28267	1.81389	0	0	0	0	0	0	0	0	0	0	0	0	0	0	0	0	not listed	no	no	no
Aves	Charadriiformes	Scolopacidae	Numenius	Numenius sp.	Whimbrel sp.	0	0	0	0	0	0	0	0	0	0	0	0	0	0	0	0	0	0	0	0	0	0	0	0	0	21.7837	0	0	0	0	0	0	0	0	0	0	0	0.500952	0	0	not listed	no	no	no
Aves	Charadriiformes	Scolopacidae	Tringa	Tringa semipalmata	Willet	0	0	1.0929	0	0	0.408797	0	2.73224	0	0	0	0	0	0	0	0	0	0	0	0	0	0	2.27447	1.81389	0	8.96976	0	0	0	0	0	0	0	0	0	0	0	0.500952	0	0	not listed	no	no	no
Aves	Charadriiformes	Scolopacidae	Tringa	Tringa solitaria	Solitary Sandpiper	0	0	0	0	0	0	0	0	0	0	0	0	0	0	0	0	0	0	0	0	0	0	1.6594	0	0	0	0	0	0	0	0	0	0	0	0	0	0	0	0	0	not listed	no	no	no
Aves	Charadriiformes	Scolopacidae			Sandpiper sp.	0	0	0	0	0	0.408797	0	1.91257	0	0	0	0	0	0	0	0	0	0	0	0	0	0	0	0	0	0	0	0	0	0	0	0	0	0	0	0	0	0	0	0	not listed	no	no	no
Aves	Charadriiformes				Shore Bird sp.	0	0	0	0	0	0	0	0	0	0	0	0	0	0	0	0	0	0	0	0	0	0	0	0	0	3.84418	0	0	0	0	0	0	0	0	0	0	0	0	0	0	not listed	no	no	no
Aves	Columbiformes	Columbidae	Spilopelia	Spilopelia chinensis	Spotted Dove	0	0	0	0	0	0	0	0	0	0	0	0	0	0	0	0	0	0	0	0	0	0	0	0	0	0	0	0	0	0	0	0	0	0	0	0	0	0	0	36.3603	not listed	no	no	no
Aves	Columbiformes	Columbidae	Zenaida	Zenaida macroura	Mourning Dove	0	0	0	0	0	0	0	0	0	0	0	0	0	0	0	0	0	0	0	0	0	0	0	0	0	1.28139	0	0	0	0	0	0	0	0	0	0	0	0	0	0	not listed	no	no	no
Aves	Coraciiformes	Alcedinidae	Megaceryle	Megaceryle alcyon	Belted Kingfisher	0	0	0	0	0	0	0	0	0	0	0	0	0	0	0	0	0.462963	0	0	0	0	0	0	0	0	0	0	0	0	0	0	0	0	0	0	0	0	0	0	0	not listed	no	no	no
Aves	Falconiformes	Falconidae	Falco	Falco sparverius	American kestrel	0	0	0	0	0	0	0	0	0	0	0	0	0	0	0	0	0	0	0	0	0	0	0	0	0	0	0	0	0	0	0	0	0	0	0	0	0	1.27333	0	0	not listed	no	no	no
Aves	Galliformes	Phasianidae	Meleagris	Meleagris gallopavo	Wild Turkey	0	0	3.55191	8.40336	0	0	0	0	14.4809	0	0	0	0	0	0	0	0	0	0.651487	0	0	0	0	0	0.704622	0	0	0	0	0	0	0	0	0	1.17557	0.326381	0	0	0	0	not listed	no	no	no
Aves	Galliformes	Phasianidae	Phasianus	Phasianus colchicus	Ring-necked Pheasant	0	51.1278	0	0	0	0	0	0	0	0	0	0	0	0	0	0	0	0	0	0	0	0	0	0	0	0	0	0	0	0	0	0	0	0	0	0	0	0	0	0	not listed	no	no	no
Aves	Gruiformes	Rallidae	Fulica	Fulica americana	American Coot	0	0	0	0	0	0	0	0	0	0	0	0	0	0	0	0	0	0	0	0	0	0	0	0	0	0	0	0	0	0	0	0	0	0	0	0	0	0	0.373483	0	not listed	no	no	no
Aves	Gruiformes	Rallidae	Porzana	Porzana carolina	Sora	0	0	0	0	0	0	0	0	0	0.535447	0	0	0	0	0	0	0	0	0	0	0	0	0	0	0	0	0	0	0	0	0	0	0	0	0	0	0	0	0	0	not listed	no	no	no
Aves	Gruiformes	Rallidae	Rallus	Rallus crepitans	Clapper Rail	0	0	0	0	0	0	0	0	0	0	0	0	0	0	0	0	0	0	0	0	0	0	0.545546	0	0	0	0	0	0	0	0	0	0	0	0	0	0	0	0	0	not listed	no	no	no
Aves	Gruiformes	Rallidae	Rallus	Rallus elegans	King Rail	0	0	0	0	0	0	0	0	0	0	0	0	0	0	0	0	0	0	0	0	0	0	0.237057	0	0	0	0	0	0	0	0	0	0	0	0	0	0	0	0	0	not listed	no	no	no
Aves	Passeriformes	Cardinalidae	Cardinalis	Cardinalis cardinalis	Northern Cardinal	0	0	0	0	0	0	0	0	0	0	0	0	0	0	0	0	0	0	0	0	0	0	0	0	0.704622	0	0	0	0	0	0	0	0	0	0	0	0	0	0	6.36306	not listed	no	no	no
Aves	Passeriformes	Cardinalidae	Passerina	Passerina ciris	Painted Bunting	0	0	0	0	0	0	0	0	0	0	0	0	0	0	0	0	0	0.456871	0	0	0	0	0	0	0	0	0	0	0	0	0	0	0	0	0	0	0	0	0	0	not listed	no	no	no
Aves	Passeriformes	Corvidae	Aphelocoma	Aphelocoma californica	Western Scrub Jay	0	0	0	0	0	0	0	0	0	0	0	0	0	0	0	0	0	0	0	0	0	0	0	0	0	0	0	0	0	0	0	0	0	0	0.881679	1.633	0	0	0	0	not listed	no	no	no
Aves	Passeriformes	Corvidae	Corvus	Corvus brachyrhynchos	American Crow	2.70069	21.0526	0	0	0	0	0	0	0	0	0	0	0	0	0	0	0	0	0	0	0	0	0	3.62	0	0	0	0	1.16959	0	0	0	0	0	0	0	0	0	0	0	not listed	no	no	no
Aves	Passeriformes	Corvidae	Corvus	Corvus sp.	Crow sp.	0	0	1.36612	1.12045	13.7863	3.27869	0	13.9344	0	0	0.393468	0	0	1.36986	9.44282	0	0	0	0	0	0	0	0	0	0	0	0	0	0	1.85317	0	0	0	0	0	0	0	0	0	0	not listed	no	no	no
Aves	Passeriformes	Corvidae	Pica	Pica hudsonia	Black-billed Magpie	0	0	0	0	0	0	0	0	0	0	0	0	0	0	0	0	0	0	0	0	0	0	0	0	0	0	0	0	1.75439	0	0	0	0	0	0	0	0	0	0	0	not listed	no	no	no
Aves	Passeriformes	Fringillidae	Haemorhous	Haemorhous mexicanus	House Finch	0	0	0	0	0	0	10.6376	0	0	0	0	0	0	0	0	0	0	0	0	0	0	0	0	0	0	0	0	0	0	0	0	0	0	0	0	0	0	0	0	0	not listed	no	no	no
Aves	Passeriformes	Fringillidae	Spinus	Spinus tristis	American Goldfinch	0	1.50376	0	0	0	0	0.312872	0	0	0	0	0	0	0	0	0	0	0	0	0	0	0	0	0	0	0	0	0	0	0	0	0	0	0	0	0	0	0	0	0	not listed	no	no	no
Aves	Passeriformes	Hirundinidae	Hirundo	Hirundo rustica	Barn Swallow	0	0	0	0	0	0.546448	0	1.63934	0.819672	0	0	0	0	0	0	0	0	0	0	0	0	0	0.693674	1.81389	0	0	0	0	0	0	0	0.411929	0	0	0	0	0	0	0	0	not listed	no	no	no
Aves	Passeriformes	Hirundinidae	Progne	Progne subis	Purple Martin	0	0	0	0	0	0	0	0	0	0	0	0	0	0	0	0	0	0	0	0	0	0	0	0	0	0	0	0	0	0	0	0.411929	0	0	0	0	0	0	0	0	not listed	no	no	no
Aves	Passeriformes	Hirundinidae	Tachycineta	Tachycineta bicolor	Tree Swallow	0	0	0	0	1.523	0.546448	0.625743	0.546448	0	0.535447	0	0	0	0	0	0	0	0	0	0	0	0	0	0	0	0	0	0	0	0	0	0	0	0	0	0	0	0	0	0	not listed	no	no	no
Aves	Passeriformes	Icteridae	Agelaius	Agelaius phoeniceus	Red-winged Blackbird	0	0	0	0	0	7.50016	9.38615	14.7541	5.46448	0	4.32908	8.55865	0	4.47227	0	0	0	0	0	0	0	0	0	0	0	0	0	0	0	0	0	0	0	0	0	0	0	0	0	0	not listed	no	no	no
Aves	Passeriformes	Icteridae	Dolichonyx	Dolichonyx oryzivorus	Bobolink	0	0	0	0	0	0	0	0.273224	0	0	0	0	0	0	0	0	0	0	0	0	0	0	0	0	0	0	0	0	0	0	0	0	0	0	0	0	0	0	0	0	not listed	no	no	no
Aves	Passeriformes	Icteridae	Icterus	Icterus galbula	Baltimore Oriole	0	0	0	0	0	0	0	0	0.273224	0	0	0	0	0	0	0	0	0	0	0	0	0	0	0	0	0	0	0	0	0	0	0	0	0	0	0	0	0	0	0	not listed	no	no	no
Aves	Passeriformes	Icteridae	Quiscalus	Quiscalus major	Boat-tailed grackle	0	0	0	0	0	0	0	0	0	0	0	0	0	1.49076	0	0	0	0	0	0	0	0	0	0	0	0	0	0	0	0	0	0	0	0	0	0	0	0	0	0	not listed	no	no	no
Aves	Passeriformes	Icteridae	Quiscalus	Quiscalus mexicanus	Great-tailed Grackle	0	0	0	0	0	0	0	0	0	0	0	0	0	0	0	0	0	0	0	0	0	0	12.1164	1.81389	0	0	0	0	0	0	0	0	0	0	0	0	0	0	0	0	not listed	no	no	no
Aves	Passeriformes	Icteridae	Quiscalus	Quiscalus niger	Greater Antillean Grackle	0	0	0	0	0	0	0	0	0	0	0	0	0	0	0	0	0	0	0	0	0	0	0	0	0	12.8139	0	0	0	0	0	0	0	0	0	0	0	0	0	0	not listed	no	no	no
Aves	Passeriformes	Icteridae	Quiscalus	Quiscalus quiscula	Common Grackle	0	0	0	0	0	0	0.312872	0.546448	0	0	0	0	0	0	0	0	0	0	0	0	0	0	0	0	0	0	0	0	0	0	0	0	0	0	0	0	0	0	0	0	not listed	no	no	no
Aves	Passeriformes	Icteridae	Sturnella	Sturnella neglecta	Western Meadowlark	0	0	0	0	0	0	0	0	0	0	0	0	0	0	0	0	0	0	0	0	0	0	0	0	0	0	0	0	0	0	0	0	0	0	0.326926	0	1.2054	0	0	0	not listed	no	no	no
Aves	Passeriformes	Laniidae	Lanius	Lanius ludovicianus	Loggerhead Shrike	0	0	0	0	0	0	0	0	0	0	0	0	0	0	0	0	0	0	0	0	0	0	0	0	0	0	0	0	0	0	0	0	0	0	0	0	2.4108	0	1.12045	0	not listed	no	no	no
Aves	Passeriformes	Leiothrichidae	Leiothrix	Leiothrix lutea	Red-billed Leiothrix	0	0	0	0	0	0	0	0	0	0	0	0	0	0	0	0	0	0	0	0	0	0	0	0	0	0	0	0	0	0	0	0	0	0	0	0	0	0	0	8.02308	not listed	no	no	no
Aves	Passeriformes	Mimidae	Dumetella	Dumetella carolinensis	Gray Catbird	0	0	0	0	0	6.5553	13.4535	0.546448	0.819672	0	0	0	0	0	0	0	0	0	0	0	0	0	0	0	0	0	0	0	0	0	0	0	0	0	0	0	0	0	0	0	not listed	no	no	no
Aves	Passeriformes	Mimidae	Margarops	Margarops fuscatus	Pearly-eyed Thrasher	0	0	0	0	0	0	0	0	0	0	0	0	0	0	0	0	0	0	0	0	0	0	0	0	0	0	0	2.57878	0	0	0	0	0	0	0	0	0	0	0	0	not listed	no	no	no
Aves	Passeriformes	Mimidae	Mimus	Mimus polyglottos	Northern Mockingbird	0	0	0	0	0	0	0	0	0	0	0	0	0	0	0	0	0	0	0	0	0	0	0.474113	0	0	0	0	0	0	0	0	0	0	0	0	0	0	0	0	0	not listed	no	no	no
Aves	Passeriformes	Muscicapidae	Copsychus	Copsychus malabaricus	White-rumped Shama	0	0	0	0	0	0	0	0	0	0	0	0	0	0	0	0	0	0	0	0	0	0	0	0	0	0	0	0	0	0	0	0	0	0	0	0	0	0	0	59.3648	not listed	no	no	no
Aves	Passeriformes	Paridae	Poecile	Poecile atricapillus	Black-capped Chickadee	0	0	0	0	1.523	0	0.625743	0	0	0	0	0	0	0	0	0	0	0	0	0	0	0	0	0	0	0	0	0	0	0	0	0	0	0	0	0	0	0	0	0	not listed	no	no	no
Aves	Passeriformes	Parulidae	Geothlypis	Geothlypis tolmiei	MacGillivray's Warbler	0	0	0	0	0	0	0	0	0	0	0	0	0	0	0	0	0	0	0	0	0	0	0	0	0	0	0	0	0	0	0.428009	0	0	0	0	0	0	0	0	0	not listed	no	no	no
Aves	Passeriformes	Parulidae	Geothlypis	Geothlypis trichas	Common Yellowthroat	0	0	0	0	0	0	0.625743	0	0	0	0	0	0	0	0	0	0	0	0	0	0	0	0	0	0	0	0	0	0	0	0	0	0	0	1.0318	0	0	0	0	0	not listed	no	no	no
Aves	Passeriformes	Parulidae	Leiothlypis	Leiothlypis celata	Orange-crowned Warbler	0	0	0	0.560224	0	0	0	0	0	0	0	0	0	0	0	0	0	0	0	0	0	0	0	0	0	0	0	0	0	0	0	0	0	0	0	0	0	0	0	0	not listed	no	no	no
Aves	Passeriformes	Parulidae	Setophaga	Setophaga discolor	Prairie Warbler	0	0	0	0	0	0	3.75446	0	0	0	0	0	0	0	0	0	0	0	0	0	0	0	0	0	0	0	0	0	0	0	0	0	0	0	0	0	0	0	0	0	not listed	no	no	no
Aves	Passeriformes	Parulidae	Setophaga	Setophaga petechia	Yellow Warbler	0	0	0	0	0	0	10.9505	0	0	0	0	0	0	0	0	0	0	0	0	0	0	0	0	0	0	0	0	1.69158	0	0	0	0	0	0	0	0	0	0	0	0	not listed	no	no	no
Aves	Passeriformes	Passerellidae	Ammospiza	Ammospiza caudacuta	Saltmarsh Sparrow	0	0	0	0	0	0	0	0.819672	3.27869	0	0	0	0	0	0	0	0	0	0	0	0	0	0	0	0	0	0	0	0	0	0	0	0	0	0	0	0	0	0	0	under review	no	no	no
Aves	Passeriformes	Passerellidae	Ammospiza	Ammospiza nelsoni	Nelson's Sparrow	0.500952	0	0	0	0	0	0	0	0	0	0	0	0	0	0	0	0	0	0	0	0	0	0	0	0	0	0	0	0	0	0	0	0	0	0	0	0	0	0	0	not listed	no	no	no
Aves	Passeriformes	Passerellidae	Ammospiza	Ammospiza sp.	Marsh Sparrow sp.	0	0	0.273224	0	0	0	0	0	0	0	0	0	0	0	0	0	0	0	0	0	0	0	0	0	0	0	0	0	0	0	0	0	0	0	0	0	0	0	0	0	not listed	no	no	no
Aves	Passeriformes	Passerellidae	Melospiza	Melospiza melodia	Song Sparrow	1.50286	0	0	0	0	0	3.44159	0.546448	0	0	0	0	0	0	0	0	0	0	0	0	0	0	0	0	0	0	0	0	0	0	0.428009	0	0	0	0.998764	0.653851	0.602991	0	0	0	not listed	no	no	no
Aves	Passeriformes	Passerellidae	Melozone	Melozone crissalis	California Towhee	0	0	0	0	0	0	0	0	0	0	0	0	0	0	0	0	0	0	0	0	0	0	0	0	0	0	0	0	0	0	0	0	0	0	0.293893	1.95829	0	0	0	0	not listed	no	no	no
Aves	Passeriformes	Passerellidae	Passerculus	Passerculus sandwichensis	Savannah Sparrow	0	0	0	0	0	0	0	0	0	0	0	0	0	0	0	0	0	0	0	0	0	0	0	0	0	0	0	0	2.92398	0	0	0	0	0	0	0	0	0	0	0	not listed	no	no	no
Aves	Passeriformes	Passerellidae	Pipilo	Pipilo erythrophthalmus	Eastern Towhee	0	0	0	0	0	0	0.625743	0	0	0	0	0	0	0	0	0	0	0	0	0	0	0	0	0	0	0	0	0	0	0	0	0	0	0	0	0	0	0	0	0	not listed	no	no	no
Aves	Passeriformes	Passerellidae	Pipilo	Pipilo maculatus	Spotted Towhee	0	0	0	0	0	0	0	0	0	0	0	0	0	0	0	0	0	0	0	0	0	0	0	0	0	0	0	0	0	0	0	0	0	0	0	0.326381	0	0	0	0	not listed	no	no	no
Aves	Passeriformes	Passerellidae	Zonotrichia	Zonotrichia leucophrys	White-Crowned Sparrow	0	0	0	0	0	0	0	0	0	0	0	0	0	0	0	0	0	0	0	0	0	0	0	0	0	0	0	0	0	0	0	0	0	0	0	0.326381	0	0	0	0	not listed	no	no	no
Aves	Passeriformes	Passeridae	Passer	Passer domesticus	House Sparrow	0	0	0	0	0	0	0	0	0.546448	0	0	0	0	0	0	0	0	0	0	0	0	0	0	0	0	0	0	0	0	0	0	0	0	0	0	0	0	0	0	0	not listed	no	no	no
Aves	Passeriformes	Pycnonotidae	Pycnonotus	Pycnonotus cafer	Red-vented Bulbul	0	0	0	0	0	0	0	0	0	0	0	0	0	0	0	0	0	0	0	0	0	0	0	0	0	0	0	0	0	0	0	0	0	0	0	0	0	0	0	105.807	not listed	no	no	no
Aves	Passeriformes	Pycnonotidae	Pycnonotus	Pycnonotus jocosus	Red-whiskered Bulbul	0	0	0	0	0	0	0	0	0	0	0	0	0	0	0	0	0	0	0	0	0	0	0	0	0	0	0	0	0	0	0	0	0	0	0	0	0	0	0	11.6202	not listed	no	no	no
Aves	Passeriformes	Sturnidae	Sturnus	Sturnus vulgaris	European Starling	0	0	0	0	0	26.1734	0.312872	225.956	0.273224	0	0	2.79174	0	0	0	0	0	0	0	0	0	0	0	0	0.704622	0	0	0	0	0	0	0	0	0	0	0	0	0	0	0	not listed	no	no	no
Aves	Passeriformes	Thraupidae	Paroaria	Paroaria coronata	Red-crested Cardinal	0	0	0	0	0	0	0	0	0	0	0	0	0	0	0	0	0	0	0	0	0	0	0	0	0	0	0	0	0	0	0	0	0	0	0	0	0	0	0	9.36713	not listed	no	no	no
Aves	Passeriformes	Turdidae	Sialia	Sialia sialis	Eastern Bluebird	0	0	0.546448	6.72269	0	0	0	0	0	0	0	0	0	0	0	0	0	0	0	0	0	0	0	0	0	0	0	0	0	0	0	0	0	0	0	0	0	0	0	0	not listed	no	no	no
Aves	Passeriformes	Turdidae	Turdus	Turdus migratorius	American Robin	0	3.00752	0	0	3.04599	0	0	0	0	0	0	0	0	0	0	0	0	0	0	0	0	0	0	0	7.75085	0	0	0	0	0	0.428009	8.23818	0	0	0	0	0	0	0	0	not listed	no	no	no
Aves	Passeriformes	Tyrannidae	Empidonax	Empidonax traillii	Willow Flycatcher	0	0	0	0	6.09199	0	4.69307	0	0.273224	0	0	0	0	0	0	0	0	0	0	0	0	0	0	0	0	0	0	0	0	0	0	0	0	0	0	0	0	0	0	0	not listed	no	no	no
Aves	Passeriformes	Tyrannidae	Myiarchus	Myiarchus crinitus	Great Crested Flycatcher	0	0	0	0	0	0	0.312872	0	0	0	0	0	0	0	0	0	0	0	0	0	0	0	0	0	0	0	0	0	0	0	0	0	0	0	0	0	0	0	0	0	not listed	no	no	no
Aves	Passeriformes	Tyrannidae	Sayornis	Sayornis nigricans	Black Phoebe	0	0	0	0	0	0	0	0	0	0	0	0	0	0	0	0	0	0	0	0	0	0	0	0	0	0	0	0	0	0	0	0	0	0	5.97459	0.326926	0	0	0	0	not listed	no	no	no
Aves	Passeriformes	Tyrannidae	Sayornis	Sayornis phoebe	Eastern Phoebe	0	0	0.273224	0	0.774713	0.273224	1.56436	1.63934	3.82514	0	0	0	0	0	0	0	0	0	0	0	0	0	0	0	0	0	0	0	0	0	0	0	0	0	0	0	0	0	0	0	not listed	no	no	no
Aves	Passeriformes	Tyrannidae	Sayornis	Sayornis saya	Say's Phoebe	0	0	0	0	0	0	0	0	0	0	0	0	0	0	0	0	0	0	0	0	0	0	0	0	0	0	0	0	0	0	0	0	0	0	0	0	1.20569	5.61587	0	0	not listed	no	no	no
Aves	Passeriformes	Tyrannidae	Tyrannus	Tyrannus tyrannus	Eastern Kingbird	0	0	0	0	0	13.5173	1.87723	0	0	0	0	0.41971	0	0	0	0	0	0	0	0	0	0	0	0	0	0	0	0	0	0	0	0	0	0	0	0	0	0	0	0	not listed	no	no	no
Aves	Pelecaniformes	Ardeidae	Ardea	Ardea alba	Great Egret	0	0	1.91257	0	0.774713	6.94955	0	16.6667	3.00546	0	0	0	0	1.36986	0	0	0.462963	0	0.328278	0.817929	0	0	0.616979	1.81389	0	20.5023	0	0	0	0	0	0	0	0	0.326926	0	0	0.623986	0	0	not listed	no	no	no
Aves	Pelecaniformes	Ardeidae	Ardea	Ardea herodias	Great Blue Heron	2.70099	0	0.273224	1.12045	0.774713	0	0	2.45902	0	0	0.393468	0.932053	0	0	0	0	0	0	0.656556	0	0	0	1.27003	16.325	7.75085	0	0	0	0	0	0	4.11828	0	0	0	0	0	0	1.49531	0	not listed	no	no	no
Aves	Pelecaniformes	Ardeidae	Bubulcus	Ardea ibis	Western Cattle Egret	0	0	0	0	0	0	0	0	0	0	0	0	0	0	0	0	0	0	0	0	0	0	6.73077	5.44168	0	0	0	0	0	0	0	0	0	0	0	0	0	0	0	0	not listed	no	no	no
Aves	Pelecaniformes	Ardeidae	Butorides	Butorides virescens	Green Heron	0	0	0	0	0	0	0	1.36612	0	0	0	0	0	0	0.454545	0	0	0	0	0.502715	0	0	0	0	0	5.12558	0	0	0	0	0	0	0	0	0	0	0	0	0	0	not listed	no	no	no
Aves	Pelecaniformes	Ardeidae	Egretta	Egretta caerulea	Little Blue Heron	0	0	0	0	0	0	0	0	0	0	0	0	0	0	0	0	0	0	0	1.63586	0	0	0	0	0	3.84418	0	0	0	0	0	0	0	0	0	0	0	0	0	0	not listed	no	no	no
Aves	Pelecaniformes	Ardeidae	Egretta	Egretta tricolor	Tricolored Heron	0	0	0	0	0	0	0	0	0	0	0	0	0	0	1.36364	0	0	0	0	0	0	0	0	7.25558	0	20.5023	0	0	0	0	0	0	0	0	0	0	0	0	0	0	not listed	no	no	no
Aves	Pelecaniformes	Ardeidae	Ergetta	Egretta thula	Snowy Egret	0	0	0.273224	0	0	16.7607	0	6.01093	0	0	0	0	0	0	0	0	0	0	0	0	0	0	0.545546	1.81389	0	2.56279	0	0	0	0	0	0	0	0	0	0	0	0	0.373483	0	not listed	no	no	no
Aves	Pelecaniformes	Ardeidae	Nyctanassa	Nyctanassa violacea	Yellow-crowned Night Heron	0	0	0	0	0	0	0	0	0	0	0	0	0	0	0.909091	0	0	0	0	0	0	0	1.25672	0	0	6.40697	1.2987	0	0	0	0	0	0	0	0	0	0	0	0	0	not listed	no	no	no
Aves	Pelecaniformes	Ardeidae	Nycticorax	Nycticorax nycticorax	Black-crowned Night Heron	0	0	0	0	0	0	0	0	0	0	0	0	0	0	0	0	0	0	0	0	0	0	0.30849	0	0	0	0	0	0	0	0	0	0	0	0	0	0	0	0	0	not listed	no	no	no
Aves	Pelecaniformes	Threskiornithidae	Eudocimus	Eudocimus albus	American White Ibis	0	0	0	0	0	0	0	0	0	0	0	0	0	0	0	0	18.159	1.37061	0.328278	3.01629	3.21007	0	16.0507	21.7667	0	0	0	0	0	0	0	0	0	0	0	0	0	0	0	0	not listed	no	no	no
Aves	Pelecaniformes	Threskiornithidae	Plegadis	Plegadis falcinellus	Glossy Ibis	0	0	0	0	0	35.1566	0	1.36612	0	0	0	0	0	0	0	0	0	0	0	0	0	0	0	0	0	0	0	0	0	0	0	0	0	0	0	0	0	0	0	0	not listed	no	no	no
Aves	Piciformes	Picidae	Colaptes	Colaptes auratus	Northern Flicker	0	4.51128	0	0	0	0	0	0	0	0	0	0	0	0	0	0	0	0	0	0	0	0	0	0	0	0	0	0	0	0	0.856018	0	0	0	0	0.652763	0	0	0	0	not listed	no	no	no
Aves	Piciformes	Picidae	Dryocopus	Dryocopus pileatus	Pileated Woodpecker	0	0	0	0	0	0	0	0	0	0	0	0	0	0	0	0	0	0.462963	0	0	0	0	0	0	0	0	0	0	0	0	0	0	0	0	0	0	0	0	0	0	not listed	no	no	no
Aves	Strigiformes	Strigidae	Asio	Asio flammeus	Short-eared Owl	0	0	0	0	0	0	0	0	0	0	0	0	0	0	0	0	0	0	0	0	0	0	0	0	0	0	0	0	0	0	0	0	0	0	0	0	0.6027	0	0	0	not listed	no	no	no
Aves	Strigiformes	Strigidae	Athene	Athene cunicularia	Burrowing Owl	0	0	0	0	0	0	0	0	0	0	0	0	0	0	0	0	0	0	0	0	0	0	0	0	0	0	0	0	0	0	0	0	0	0	0	0	0	0.623986	0	0	not listed	no	no	no
Aves	Strigiformes	Strigidae	Bubo	Bubo virginianus	Great Horned Owl	0	0	0	0	0	1.0929	0	0	0.819672	0	0	2.48498	0	0	0	0	0	0	0	0	0	0	0	0	0	0	0	0	0.584795	0	0	0	0	0	0	0	0	0.635405	0	0	not listed	no	no	no
Aves	Strigiformes	Tytonidae	Tyto	Tyto alba	Barn Owl	0	0	0	0	0	0	0	0	0	0	1.18072	0	0	0	0	0	0	0	0	0	0	0	0	0	0	0	0	0	0	0	0	0	0	0	0	0	0.602991	0.500952	0.373483	0	not listed	no	no	no
Aves	Strigiformes				Owl sp.	0	0	0	0	0	0	0	0	0	0	0	0	0	0	0	0	0	0	0	0	0	0	0	0	0	0	0	0	0	0.37037	0	0	0	0	0	0	1.20569	0	0	0	not listed	no	no	no
Aves	Suliformes	Phalacrocoracidae	Phalacrocorax	Phalacrocorax auritus	Double-crested Cormorant	0	0	0	0	0	0	0	0	0	0	0	0	0	0	0	0	0	0	0	0	0	0	0	0	0	1.28139	0	0	0	0	0	0	0	0	0	0	0	0	0	0	not listed	no	no	no
Aves					Bird sp.	0	0	0	0	1.523	1.50169	0.625743	1.36612	1.63934	0	0	0	0	0	0	0	0.462963	0	0	0	0	0	0	0	0	0	0	0.660066	0	0	0	0.823452	0	0	0.326926	0	2.4108	0	1.12183	0	not listed	no	no	no
Mammalia	Artiodactyla	Bovidae	Bos	Bos taurus	Domestic Cattle	0	0	0	0	0	0	0	0	0	0	0	0	0	0	0	0	0	3.1981	0	0	0	0	10.5769	65.3002	0	0	0	0	0	0	0	0	0	0	0	0	0	0	0	0	not listed	no	no	yes
Mammalia	Artiodactyla	Cervidae	Cervus	Cervus elaphus canadensis	Roosevelt Elk	0	0	0	0	0	0	0	0	0	0	0	0	0	0	0	0	0	0	0	0	0	0	0	0	0	0	0	0	0	0	26.9619	0	1.1225	0	0	0	0	0	0	0	not listed	no	no	yes
Mammalia	Artiodactyla	Cervidae	Odocoileus	Odocoileus hemionus columbianus	Columbian Black-tailed Deer	0	0	0	0	0	0	0	0	0	0	0	0	0	0	0	0	0	0	0	0	0	0	0	0	0	0	0	0	0	0	6.4186	29.2386	1.35676	2.31078	6.454	12.2294	0	22.2392	0	0	not listed	no	no	yes
Mammalia	Artiodactyla	Cervidae	Odocoileus	Odocoileus virginianus	White-tailed Deer	16.5408	55.6391	44.2623	6.72269	9.19084	30.2946	2.81584	89.071	151.913	0	0.787557	3.41212	7.51835	0	3.18182	10.1122	5.28629	1.78362	16.0151	0	0.817929	16.764	3.66563	0	38.7542	0	0	0	0	0	0	0	0	0	0	0	0	0	0	0	not listed	no	no	yes
Mammalia	Artiodactyla	Suidae	Sus	Sus scrofa	Pig (feral)	0	0	0	0	0	0	0	0	0	0	0	0	0	0	0	0	3.1981	2.28436	19.5852	0	0	18.41	8.68842	1.81389	0	0	0	0	0	0	0	0	0	0	0	0	7.83859	0	0	102.368	not listed	no	no	yes
Mammalia	Carnivora	Canidae	Canis	Canis latrans	Coyote	0.501253	6.01504	0.273224	0	0	2.45486	0	3.55191	14.7541	0	0	0	0	0	0	0	0.330164	0.330164	0	0	0.817929	0	8.4434	16.325	0	0	0	0	0	0	0	3.70594	2.37755	0.839772	0.326926	1.30607	16.2808	1.87196	1.49464	0	not listed	no	yes	no
Mammalia	Carnivora	Canidae	Canis	Canis lupus	Gray Wolf	0	0	0	0	0	0	0	0	0	0	0	0	0	0	0	0	0	0	0	0	0	0	0	0	0	0	0	0	0	4.81877	0	0	0	0	0	0	0	0	0	0	not listed	yes	no	no
Mammalia	Carnivora	Canidae	Canis	Canis lupus familiaris	Domestic dog	0	0	0	0	0	0	0	0	0.273224	0	0	0	0	0	0	0	0	0	0	0	0	0	0	0	0	10.2512	10.3896	0	0	0.3707	0	0	0	2.31078	0	0	0	0	0	0	not listed	no	yes	no
Mammalia	Carnivora	Canidae	Urocyon	Urocyon cinereoargenteus	Gray fox	0	0	0	0	0	0	0	0	0.546448	0	0	0	0	0	0	0	0	0	0	0	0	0	0	0	0	0	0	0	0	0	0	0	0	0	0	0	0	0	0	0	not listed	no	yes	no
Mammalia	Carnivora	Canidae	Vulpes	Vulpes vulpes	Red Fox	0	0	0	0	0	0	0	0	0	0	0	4.968	0	0	0	0	0	0	0	0	0	0	0	0	1.40924	0	0	0	0	0	0	0	0	0	0	0	0	0	0	0	not listed	no	yes	no
Mammalia	Carnivora	Felidae	Felis catus	Felis catus	Domestic cat	0	0	0	0	0	0	0	0	0	0	0	0	0	0	0	0	0	0	0	0	0	0	0	0	0	0	0	0	0	0	0	0	0	0	0	0	0	0	0	1.66003	not listed	no	yes	no
Mammalia	Carnivora	Felidae	Lynx	Lynx rufus	Bobcat	0	9.02256	0	0	0	0	0	0	0	0	0	0	0	0	3.53372	0	0	0	0	0.817929	0	0	0	0	0	0	0	0	0	0	0	0	0	0	0	0.326926	0	0	0	0	not listed	no	yes	no
Mammalia	Carnivora	Felidae	Puma	Puma concolor	Mountain Lion	0	0	0	0	0	0	0	0	0	0	0	0	0	0	0	0	0	0	0	0	0	0	0	0	0	0	0	0	0	0	0.427789	0	0	0	0	0	0	0	0	0	not listed	yes	no	no
Mammalia	Carnivora	Herpestidae	Herpestes	Urva javanica	Javan Mongoose	0	0	0	0	0	0	0	0	0	0	0	0	0	0	0	0	0	0	0	0	0	0	0	0	0	0	0	0.660066	0	0	0	0	0	0	0	0	0	0	0	156.04	not listed	no	yes	no
Mammalia	Carnivora	Mephitidae	Mephitis	Mephitis mephitis	Striped Skunk	0	3.00752	0	0	0	0	0	0	0	0	0	0	0	0	0	0	0	0	0	0	0	0	0	0	0	0	0	0	0	0	0	0	0	0	0	9.75568	0	0	0	0	not listed	no	yes	no
Mammalia	Carnivora	Mustelidae	Lontra	Lontra canadensis	River Otter	0	6.01504	0	0	0	0	0	0	0	0	0	0	0	0	0	0	1.38889	0	0	0	0	0	0	0	0	0	0	0	0	0	0	0	0	0	0	0	0	0	0	0	not listed	no	yes	no
Mammalia	Carnivora	Procyonidae	Procyon	Procyon lotor	Raccoon	0	85.7143	0	0	0	4.36327	0	2.18579	1.36612	0.535447	0	0.93107	0	0	43.0792	0	96.2963	2.03703	138.567	0	19.2604	0.694734	15.604	3.62779	4.22773	0	0	0	0	0	0	0.411929	0.228781	0.631233	0.914711	3.58289	0	0	0	0	not listed	no	yes	no
Mammalia	Carnivora	Ursidae	Ursus	Ursus americanus	Black Bear	0	0	0	0	0	0	0	0	0	0	0	0	0	0	0	0	0	0	0	0	0	0	0	0	0	0	0	0	2.92398	3.70502	0.428009	0	0	0.631233	0	0	0	0	0	0	not listed	yes	no	no
Mammalia	Chiroptera	Noctilionidae	Noctilio	Noctilio leporinus	Greater Bulldog Bat	0	0	0	0	0	0	0	0	0	0	0	0	0	0	0	0	0	0	0	0	0	0	0	0	0	28.1907	0	0	0	0	0	0	0	0	0	0	0	0	0	0	not listed	no	no	no
Mammalia	Chiroptera	Vespertilionidae	Myotis	Myotis lucifugus	Little Brown Bat	0	0	0	0	0	0	0	0	0	0	0	0	0	0	0	0	0	0	0	0	0	0	0	0	0	0	0	0	1.75439	0	0	0	0	0	0	0	0	0	0	0	not listed	no	no	no
Mammalia	Cingulata	Dasypodidae	Dasypus	Dasypus novemcinctus	Nine-banded Armadillo	0	0	0	0	0	0	0	0	0	0	0	0	0	0	0	0	0	0	1.63885	0	0	0	0.71117	0	0	0	0	0	0	0	0	0	0	0	0	0	0	0	0	0	not listed	no	no	yes
Mammalia	Didelphimorphia	Didelphidae	Didelphis	Didelphis virginiana	Virginia opossum	0	0	0	0	0	0	0	0	0	0	0	0	0	0	0	0	0	0	0	0	0	1.38947	0	0	0	0	0	0	0	0	0	0	0	0	0	0	0	0	0	0	not listed	no	yes	no
Mammalia	Lagomorpha	Leporidae	Lepus	Lepus californicus	Black-tailed Jackrabbit	0	0	0	0	0	0	0	0	0	0	0	0	0	0	0	0	0	0	0	0	0	0	4.80769	5.44168	0	0	0	0	0	0	0	0	0	0	0	0	0	0.623986	0	0	not listed	no	no	yes
Mammalia	Lagomorpha	Leporidae	Sylvilagus	Sylvilagus audubonii	Desert Cottontail	0	0	0	0	0	0	0	0	0	0	0	0	0	0	0	0	0	0	0	0	0	0	0	0	0	0	0	0	0	0	0	0	0	0	0	0	0	9.37121	0	0	not listed	no	no	yes
Mammalia	Lagomorpha	Leporidae	Sylvilagus	Sylvilagus bachmani	Brush Rabbit	0	0	0	0	0	0	0	0	0	0	0	0	0	0	0	0	0	0	0	0	0	0	0	0	0	0	0	0	0	0	0	0	0	0	0.293893	23.9589	0	0	0	0	not listed	no	no	yes
Mammalia	Lagomorpha	Leporidae	Sylvilagus	Sylvilagus floridanus	Eastern Cottontail	0	7.5188	0	0	0	0	0	0	0	0	0	0	0	0	0	0	0	0	0	0	0	0	0	0	0	0	0	0	0	0	0	2.88351	0	0	0	0	0	0	0	0	not listed	no	no	yes
Mammalia	Lagomorpha	Leporidae	Sylvilagus	Sylvilagus palustris	Marsh Rabbit	0	0	0	0	0	0	0	0	0	0	0	0	0	0	0	0	0	0	1.30297	0	0	0	0	0	0	0	0	0	0	0	0	0	0	0	0	0	0	0	0	0	not listed	no	no	yes
Mammalia	Lagomorpha	Leporidae			Rabbit sp.	0	0	0	0	0	0	0	0	0	0	0	0	0	0	0	0	0	0	0	0	0	0	0	0	0	0	0	0	0	0	0	0	0	0	0	0	0	8.7929	0	0	not listed	no	no	yes
Mammalia	Rodentia	Cricetidae	Neotoma	Neotoma fuscipes	Dusky-footed Woodrat	0	0	0	0	0	0	0	0	0	0	0	0	0	0	0	0	0	0	0	0	0	0	0	0	0	0	0	0	0	0	0	0	0	0	0	2.28576	0	0	0	0	not listed	no	no	yes
Mammalia	Rodentia	Cricetidae	Ondatra	Ondatra zibethicus	Muskrat	0	0	0	0	0	0	0	0	0	5.47257	0	0	0	0	0	0	0	0	0	0	0	0	0	0	0	0	0	0	0	0	0	0	0	0	0	0	0	0	0	0	not listed	no	no	yes
Mammalia	Rodentia	Cricetidae	Oryzomys	Oryzomys palustris	Marsh Rice Rat	0	0	0	0	0	0	0	0	0	0	0	0	0	0	0	0	0	0	0	3.519	0.642013	0	0	0	0	0	0	0	0	0	0	0	0	0	0	0	0	0	0	0	not listed	no	no	yes
Mammalia	Rodentia	Cricetidae	Peromyscus	Peromyscus leucopus	White-footed Mouse	0	0	0	0	0	0	1.87723	0	0	0	0	0	0	0	0	0	0	0	0	0	0	0	0	0	0	0	0	0	0	0	0	0	0	0	0	0	0	0	0	0	not listed	no	no	yes
Mammalia	Rodentia	Cricetidae	Sigmodon	Sigmodon hispidus	Hispid Cotton Rat	0	0	0	0	0	0	0	0	0	0	0	0	0	0	0	0	0	0	0	0	0	0	0.71117	0	0	0	0	0	0	0	0	0	0	0	0	0	0	0	0	0	not listed	no	no	yes
Mammalia	Rodentia	Erethizontidae	Erethizon	Erethizon dorsatus	North American Porcupine	0	85.7143	0	0	0	0	0	0	0	0	0	0	0	0	0	0	0	0	0	0	0	0	0	0	0	0	0	0	0	0	0	0	3.221	0	0	0	0	0	0	0	not listed	no	no	yes
Mammalia	Rodentia	Muridae	Rattus	Rattus rattus	Black Rat	0	0	0	0	0	0	0	0	0	0	0	0	0	0	0	0	0	0	0	0	0	0	0	0	0	0	0	30.4296	0	0	0	0	0	0	0	0	0	0	0	17.7062	not listed	no	no	yes
Mammalia	Rodentia	Sciuridae	Otospermophilus	Otospermophilus beecheyi	California Ground Squirrel	0	0	0	0	0	0	0	0	0	0	0	0	0	0	0	0	0	0	0	0	0	0	0	0	0	0	0	0	0	0	0	0	0	0	0	8.49734	0	0	0	0	not listed	no	no	yes
Mammalia	Rodentia	Sciuridae	Sciurus	Sciurus carolinensis	Eastern Gray Squirrel	0	0	0	0	0	0	0	0	0	0	0	0	0	0	0	0	0	0	0	0	0	0	0	0	0.704622	0	0	0	0	0	0	0	0	0	0	0	0	0	0	0	not listed	no	no	yes
Mammalia	Rodentia				Rodent sp.	0	0	0	0	0	0	0	0	0	0	0	0	0	0	0	0	0	0	0	0	0	0	0.948227	0	0	0	0	0	0	0	0	0	0	0	0	0	0	0	0	0	not listed	no	no	yes
Reptilia	Crocodilia	Alligatoridae	Alligator	Alligator mississippiensis	American Alligator	0	0	0	0	0	0	0	0	0	0	0	0	0	0	0.806452	0	0	0	0	0	0	0	0	0	0	0	0	0	0	0	0	0	0	0	0	0	0	0	0	0	not listed	no	no	no
Reptilia	Squamata	Colubridae	Pituophis	Pituophis catenifer	Gopher Snake	0	0	0	0	0	0	0	0	0	0	0	0	0	0	0	0	0	0	0	0	0	0	0	0	0	0	0	0	0	0	0	0	0	0	0	0.652763	0	0	0	0	not listed	no	no	no
Reptilia	Squamata	Dactyloidae	Anolis	Anolis sagrei	Brown Anole	0	0	0	0	0	0	0	0	0	0	0	0	0	0	0	0	0	0	0	0	0	0	0	0	0	0	0	0	0	0	0	0	0	0	0	0	0	0	0	1.66003	not listed	no	no	no
Reptilia	Squamata	Iguanidae	Iguana	Iguana iguana	Green Iguana	0	0	0	0	0	0	0	0	0	0	0	0	0	0	0	0	0	0	0	0	0	0	0	0	0	1.28139	0	2.57878	0	0	0	0	0	0	0	0	0	0	0	0	not listed	no	no	no
Reptilia	Squamata	Iguanidae	Sceloporus	Sceloporus occidentalis	Western Fence Lizard	0	0	0	0	0	0	0	0	0	0	0	0	0	0	0	0	0	0	0	0	0	0	0	0	0	0	0	0	0	0	0	0	0	0	0	0.979688	0	0	0	0	not listed	no	no	no
Reptilia	Testudines	Testudinidae	Gopherus	Gopherus polyphemus	Gopher Tortoise	0	0	0	0	0	0	0	0	0	0	0	0	0	0	0	0	0	0	0	0	0.642013	0	0	0	0	0	0	0	0	0	0	0	0	0	0	0	0	0	0	0	not listed	no	no	no
Note: categorical data in columns AU-BA largely compiled from online resources including:
https://ecos.fws.gov/ecp/species-reports
https://ecos.fws.gov/ecp/report/species-listings-by-state-totals?statusCategory=Listed
https://www.itis.gov/
https://www.iucnredlist.org/
https://www.wikipedia.org/
[truncated: 3 more columns]

## Sheet: Station metadata
Region	State/Province	Site number*	Site code**	Site name	Station	Wetland type	Camera type	% vegetated	% water	% bare	% other	Latitude (DD)	Longitude (DD)	Camera heght (cm)	Deployment start	Deployment end	Total deployment time (hours) ***
Northeast	NB/NS Canada	1	CAN	St. Mary's University	1	Salt marsh	Browning	80	10	0	10	45.16	-64.1672	100	2022-07-26 11:49:00	2022-09-30	1597
Northeast	NB/NS Canada	1	CAN	St. Mary's University	2	Salt marsh	Browning	100	0	0	0	45.1595	-64.1639	103	2022-07-26 11:49:00	2022-09-30	1596
Northeast	NB/NS Canada	1	CAN	St. Mary's University	3	Ecotone	Browning	100	0	0	0	45.1595	-64.1639	104	2022-07-26 11:49:00	2022-09-30	1596
Northeast	NB/NS Canada	1	CAN	St. Mary's University	4	Salt marsh	Browning	40	60	0	0	47.6435	-64.794	133	2022-08-16 12:30:00	2022-09-30	1091
Northeast	ME USA	2	WEL	Wells NERR	1	Salt marsh	Browning	95	5	0	0	43.3362	-70.5438	100	2022-06-01	2022-09-30	2928
Northeast	ME USA	2	WEL	Wells NERR	2	Salt marsh	Browning	90	10	0	0	43.3332	-70.546	100	2022-06-01	2022-09-30	2928
Northeast	ME USA	2	WEL	Wells NERR	3	Salt marsh	Browning	80	20	0	0	43.3329	-70.5447		2022-06-01	2022-09-30	2928
Northeast	NH USA	3	GRB	Great Bay NERR	1	Salt marsh	Bushnell	95	5	0	0	43.0471	-70.8483	100	2022-08-02 12:00:00	2022-09-30	1428
Northeast	NH USA	3	GRB	Great Bay NERR	2	Salt marsh	Bushnell	95	5	0	0	43.047	-70.8474	100	2022-08-02 12:00:00	2022-09-30	1428
Northeast	NH USA	3	GRB	Great Bay NERR	3	Salt marsh	Bushnell	90	10	0	0	43.0475	-70.8494	100	2022-08-02 12:00:00	2022-09-30	1428
Northeast	MA USA	4	WQB	Waquoit Bay NERR	1	Salt marsh	Browning	75	25	0	0	41.5544	-70.5031	150	2022-07-15 12:30:00	2022-08-17 09:00:00	788.5
Northeast	MA USA	4	WQB	Waquoit Bay NERR	2	Salt marsh	Browning	90	10	0	0	41.5556	-70.5058	150	2022-07-28 12:00:00	2022-09-30	1549
Northeast	RI USA	5	NAR	Narragansett Bay NERR	1	Salt marsh	Browning	98	0	2	0	41.6251	-71.3229	100	2022-06-01	2022-09-30	2928
Northeast	RI USA	5	NAR	Narragansett Bay NERR	2	Salt marsh	Browning	75	0	20	0	41.6268	-71.3252	100	2022-06-01	2022-09-30	2928
Northeast	RI USA	5	NAR	Narragansett Bay NERR	3	Salt marsh	Browning	70	30	0	0	41.626	-71.3234	100	2022-06-01	2022-09-15	1957
Northeast	RI USA	5	NAR	Narragansett Bay NERR	4	Ecotone	Browning	100	0	0	0	41.6251	-71.3229	100	2022-06-01	2022-09-15	2557
Northeast	RI USA	5	NAR	Narragansett Bay NERR	5	Ecotone	Browning	100	0	0	0	41.6268	-71.3252	100	2022-06-01	2022-09-15	2557
Northeast	RI USA	5	NAR	Narragansett Bay NERR	6	Ecotone	Browning	100	0	0	0	41.626	-71.3234	100	2022-06-01	2022-09-15	2557
Northeast	RI USA	6	GAL	Galilee Bird Sanctuary	1	Salt marsh	Browning	93	0	5	2	41.3778	-71.4994	100	2022-06-01	2022-09-30	2928
Northeast	RI USA	6	GAL	Galilee Bird Sanctuary	2	Salt marsh	Browning	98	0	0	2	41.3767	-71.4996	100	2022-06-01	2022-09-30	2928
Northeast	RI USA	6	GAL	Galilee Bird Sanctuary	3	Salt marsh	Browning	70	30	0	0	41.3794	-71.5031	100	2022-06-01	2022-09-30	2928
Northeast	RI USA	7	TOU	Touissett Refuge	1	Salt marsh	Browning	98	0	0	0	41.7027	-71.2359	100	2022-06-01	2022-09-30	2928
Northeast	RI USA	7	TOU	Touissett Refuge	2	Salt marsh	Browning	100	0	0	0	41.7055	-71.2377	100	2022-06-01	2022-09-30	2928
Northeast	RI USA	7	TOU	Touissett Refuge	3	Salt marsh	Browning	90	10	0	0	41.7041	-71.236	100	2022-06-01	2022-09-30	2928
Mid Atlantic	NY USA	8	HUD	Hudson River NERR	1	Tidal freshwater	Browning	75	5	20	0	42.3432	-73.78	96	2022-08-02 10:57:00	2022-09-15	1062
Mid Atlantic	NY USA	8	HUD	Hudson River NERR	2	Tidal freshwater	Browning	85	3	12	0	42.0347	-73.9169	91	2022-06-14 15:26:00	2022-09-15	2241
Mid Atlantic	DEL USA	9	DEL	Delaware NERR	1	Salt marsh	Browning	100	0	0	0	39.0875	-75.4339	100	2022-06-22	2022-08-12	1220
Mid Atlantic	DEL USA	9	DEL	Delaware NERR	2	Salt marsh	Browning	100	0	0	0	39.0878	-75.4342	100	2022-06-22	2022-08-12	1220
Mid Atlantic	DEL USA	9	DEL	Delaware NERR	3	Salt marsh	Browning	100	0	0	0	39.0882	-75.4346	100	2022-06-22	2022-08-12	1220
Mid Atlantic	DEL USA	9	DEL	Delaware NERR	4	Salt marsh	Browning	100	0	0	0	39.0882	-75.435	100	2022-06-22	2022-08-12	1219
Mid Atlantic	DEL USA	9	DEL	Delaware NERR	5	Salt marsh	Browning	100	0	0	0	39.0886	-75.4356	100	2022-06-22	2022-08-12	1219
Mid Atlantic	MD USA	10	CBM	Chesapeake Bay MD NERR	1	Salt marsh	Browning	100	0	0	0	38.2089	-75.8042	110	2022-06-15 11:40:00	2022-09-30	2579
Mid Atlantic	MD USA	10	CBM	Chesapeake Bay MD NERR	2	Salt marsh	Browning	80	20	0	1	38.2302	-75.8019	136	2022-07-13 14:10:00	2022-09-30	1906
Mid Atlantic	MD USA	10	CBM	Chesapeake Bay MD NERR	3	Salt marsh	Browning	90	0	10	0	38.2128	-75.8136	100	2022-06-15 17:12:00	2022-09-30	2575
Mid Atlantic	VA USA	11	CBV	Chesapeake Bay VA NERR	1	Salt marsh	Browning	98	0	1	1	37.3046	-76.5531	100	2022-07-08 12:25:00	2022-09-13 12:00:00	1596
Mid Atlantic	VA USA	11	CBV	Chesapeake Bay VA NERR	2	Salt marsh	Browning	90	6	4	0	37.2986	-76.5393	100	2022-07-08 11:15:00	2022-09-13 12:30:00	1597
Southeast	NC USA	12	NOC	North Carolina NERR	1	Salt marsh	Bushnell	100	0	0	0	34.0899	-77.8691	94	2022-06-15 11:41:00	2022-07-23 12:00:00	876
Southeast	NC USA	12	NOC	North Carolina NERR	2	Salt marsh	Bushnell	100	0	0	0	34.089	-77.8695	91	2022-06-13 11:19:00	2022-07-17 12:00:00	805
Southeast	SC USA	13	NIW	North Inlet-Winyah Bay NERR	1	Salt marsh	Bushnell	100	0	0	0	33.3528	-79.1939	111	2022-06-15 12:00:00	2022-08-12 12:00:00	1320
Southeast	SC USA	13	NIW	North Inlet-Winyah Bay NERR	2	Salt marsh	Bushnell	85	0	15	0	33.3531	-79.1936	114	2022-06-15 12:00:00	2022-08-12 12:00:00	1320
Southeast	SC USA	13	NIW	North Inlet-Winyah Bay NERR	3	Salt marsh	Bushnell	50	0	50	0	33.3528	-79.1942	51	2022-06-15 12:00:00	2022-07-25 12:00:00	744
Southeast	SC USA	13	NIW	North Inlet-Winyah Bay NERR	4	Salt marsh	Bushnell	65	0	35	0	33.3525	-79.1953	107	2022-06-15 12:00:00	2022-08-12 12:00:00	1320
Southeast	SC USA	14	ACE	ACE Basin NERR	1	Salt marsh	Bushnell	90	10	0	0	32.5303	-80.4006	91	2022-06-23	2022-09-20	2137
Southeast	SC USA	14	ACE	ACE Basin NERR	2	Salt marsh	Bushnell	95	0	5	0	32.503	-80.4557	91	2022-06-23	2022-09-20	2137
Southeast	SC USA	14	ACE	ACE Basin NERR	3	Salt marsh	Bushnell	95	5	0	0	32.5284	-80.444	91	2022-06-23	2022-09-20	2136
Southeast	GA USA	15	SAP	Sapelo Island NERR	1	Ecotone	Browning	100	0	0	0	31.4845	-81.2245	98	2022-06-13	2022-08-25	1752
Southeast	GA USA	15	SAP	Sapelo Island NERR	2	Salt marsh	Browning	100	0	0	0	31.4845	-81.2245	91	2022-06-13	2022-08-25	1752
Southeast	GA USA	15	SAP	Sapelo Island NERR	3	Ecotone	Browning	100	0	0	0	31.4134	-81.2938	93	2022-06-14	2022-08-25	1728
Southeast	GA USA	15	SAP	Sapelo Island NERR	4	Salt marsh	Browning	100	0	0	0	31.4134	-81.2938	92	2022-06-14	2022-08-25	1728
Southeast	GA USA	15	SAP	Sapelo Island NERR	5	Salt marsh	Browning	98	0	2	0	31.4124	-81.2567	97	2022-06-14	2022-09-23	2423
Southeast	GA USA	15	SAP	Sapelo Island NERR	6	Ecotone	Browning	100	0	0	0	31.4124	-81.2567	94	2022-06-14	2022-09-23	2423
Southeast	FL USA	16	GTM	GTM NERR	1	Salt marsh	GardePro	85	5	10	0	30.0098	-81.3425	91	2022-06-21 11:30:00	2022-09-30	2437
Southeast	FL USA	16	GTM	GTM NERR	2	Salt marsh	Tasco	95	5	0	0	29.9966	-81.3259	106	2022-06-22 09:30:00	2022-09-30	2414
Southeast	FL USA	16	GTM	GTM NERR	3	Salt marsh	Browning	100	0	0	0	30.0235	-81.3458	100	2022-06-20 15:30:00	2022-09-30	2456
Gulf Coast	FL USA	17	RKB	Rookery Bay NERR	1	Mangrove	Browning	90	10	0	0	26.0215	-81.7342	86	2022-06-23 12:35:00	2022-09-30	2387
Gulf Coast	FL USA	17	RKB	Rookery Bay NERR	2	Ecotone	Browning	85	15	0	0	26.0207	-81.7329	104	2022-06-23 12:00:00	2022-09-10	1893
Gulf Coast	FL USA	17	RKB	Rookery Bay NERR	3	Ecotone	Browning	85	15	0	0	26.0346	-81.705	90	2022-06-23 09:35:00	2022-08-23	1467
Gulf Coast	FL USA	17	RKB	Rookery Bay NERR	4	Salt marsh	Browning	71	29	0	0	26.0337	-81.7055	90	2022-06-23 09:50:00	2022-08-23	1467
Gulf Coast	MS USA	18	GND	Grand Bay NERR	1	Salt marsh	Vikeri	95	0	5	0	30.402	-88.4119	100	2022-07-28 12:00:00	2022-08-29 12:00:00	768
Gulf Coast	MS USA	18	GND	Grand Bay NERR	2	Salt marsh	Vikeri	70	0	30	0	30.4019	-88.4121	100	2022-06-15 12:15:00	2022-08-29 12:54:00	1800.65
Gulf Coast	MS USA	18	GND	Grand Bay NERR	3	Salt marsh	Vikeri	70	0	30	0	30.4004	-88.4137	100	2022-06-15 12:32:00	2022-08-02 12:00:00	1151.47
Gulf Coast	TX USA	19	MAR	Mission-Aransas NERR	1	Salt marsh	Browning	95	0	5	0	28.114	-96.8323	83	2022-06-17 13:20:00	2022-09-30	2531
Gulf Coast	TX USA	19	MAR	Mission-Aransas NERR	2	Salt marsh	Browning	92	0	8	0	27.9208	-97.0161	95	2022-06-21 11:54:00	2022-09-10	1945
Gulf Coast	TX USA	19	MAR	Mission-Aransas NERR	3	Ecotone	Browning	100	0	0	0	27.9264	-97.0064	100	2022-06-21 12:20:00	2022-09-06 12:59:00	1323
Gulf Coast	TX USA	19	MAR	Mission-Aransas NERR	4	Salt marsh	Browning	100	0	0	0	27.9264	-97.0064	95	2022-07-08 12:16:00	2022-08-03 12:59:00	624
Gulf Coast	TX USA	19	MAR	Mission-Aransas NERR	5	Salt marsh	Browning	85	0	15	0	28.1315	-96.9119	70	2022-07-20 22:19:00	2022-09-30	1730
Great Lakes	OH USA	20	OWC	Old Woman Creek NERR	1	Freshwater	Browning	50	30	20	0	41.3719	-82.5107	139.7	2022-07-07 13:00:00	2022-09-15 12:00:00	1703
Great Lakes	OH USA	20	OWC	Old Woman Creek NERR	2	Freshwater	Browning	65	30	5	0	41.3745	-82.5169	121.92	2022-07-07 11:00:00	2022-09-15 12:00:00	1703
West Coast	AK USA	21	KAC	Kachemak Bey NERR	1	Salt marsh	Browning	99	1	0	0	59.554	-151.316	150	2022-07-21 12:00:00	2022-09-16 12:00:00	1368
West Coast	AK USA	21	KAC	Kachemak Bey NERR	2	Salt marsh	Bushnell	100	0	0	0	59.5514	-151.322	120	2022-07-21 12:00:00	2022-09-16 12:00:00	1368
West Coast	AK USA	21	KAC	Kachemak Bey NERR	3	Salt marsh	Campark	45	30	25	0	59.557	-151.326	200	2022-07-21 12:00:00	2022-09-16 12:00:00	1368
West Coast	BC Canada	22	CLU	Cluxewe River	1	Salt marsh	Stealth Cam	100	0	0	0	50.6142	-127.201	99	2022-06-29 12:56:00	2022-09-27 13:35:00	2160
West Coast	BC Canada	22	CLU	Cluxewe River	2	Salt marsh	Stealth Cam	90	10	0	0	50.614	-127.197	99	2022-06-29 15:22:00	2022-09-27 13:23:00	2158
West Coast	BC Canada	22	CLU	Cluxewe River	3	Salt marsh	Stealth Cam	100	0	0	0	50.6111	-127.19	99	2022-06-29 16:00:00	2022-09-27 14:15:00	2158
West Coast	BC Canada	23	SAL	Salmon River	1	Salt marsh	Stealth Cam	90	10	0	0	50.3707	-125.934	94	2022-06-23 13:05:00	2022-09-09 11:23:00	1870
West Coast	BC Canada	23	SAL	Salmon River	2	Salt marsh	Stealth Cam	90	10	0	0	50.3722	-125.935	99	2022-06-23 13:32:00	2022-09-09 11:12:00	1869
West Coast	BC Canada	23	SAL	Salmon River	3	Salt marsh	Stealth Cam	100	0	0	0	50.3717	-125.938	93	2022-06-23 14:10:00	2022-09-09 10:54:00	1869
West Coast	WA USA	24	PDB	Padilla Bay NERR	1	Salt marsh	Browning	90	5	0	5	48.502	-122.482	91.44	2022-06-27 10:41:00	2022-09-16 09:17:00	1942
West Coast	WA USA	24	PDB	Padilla Bay NERR	2	Salt marsh	Browning	95	0	5	0	48.5028	-122.483	91.44	2022-06-27 10:34:00	2022-09-16 09:22:00	1943
West Coast	WA USA	24	PDB	Padilla Bay NERR	3	Salt marsh	Browning	95	0	5	0	48.5046	-122.483	91.44	2022-06-27 10:23:00	2022-09-16 09:30:00	1943
West Coast	OR USA	25	SOS	South Slough NERR	1	Salt marsh	Campark	100	0	0	0	43.2936	-124.324	91	2022-07-12 09:27:00	2022-09-16 11:12:00	1583
West Coast	OR USA	25	SOS	South Slough NERR	2	Salt marsh	Bushnell	100	0	0	0	43.2919	-124.324	76	2022-06-14 09:57:00	2022-09-16 09:19:00	1739
West Coast	OR USA	25	SOS	South Slough NERR	3	Ecotone	Bushnell	100	0	0	0	43.2919	-124.324	77	2022-06-14 09:57:00	2022-09-16 09:19:00	1901
West Coast	OR USA	25	SOS	South Slough NERR	4	Salt marsh	Bushnell	100	0	0	0	43.2919	-124.323	72	2022-06-14 10:08:00	2022-09-16 09:23:00	2270
West Coast	OR USA	25	SOS	South Slough NERR	5	Ecotone	Bushnell	60	10	30	0	43.2729	-124.319	85	2022-06-14 10:52:00	2022-09-16 09:23:00	1429
West Coast	OR USA	25	SOS	South Slough NERR	6	Salt marsh	Bushnell	100	0	0	0	43.272	-124.319	81	2022-06-14 11:06:00	2022-09-30	2098
West Coast	OR USA	25	SOS	South Slough NERR	7	Salt marsh	Campark	100	0	0	0	43.2713	-124.32	82	2022-07-16 11:23:00	2022-08-18 10:22:00	802
West Coast	CA USA	26	SFB	San Francisco Bay NERR	1	Salt marsh	Bushnell	100	0	0	0	38.1948	-122.02	120	2022-07-26 13:00:00	2022-10-17	1991
West Coast	CA USA	26	SFB	San Francisco Bay NERR	2	Salt marsh	Browning	100	0	0	0	38.1975	-122.01	120	2022-07-26 14:00:00	2022-10-17	1991
West Coast	CA USA	27	ELK	Elkhorn Slough NERR	1	Salt marsh	Browning	90	0	10	0	36.812	-121.734	100	2022-06-09 13:30:00	2022-09-30 23:59:00	2722
West Coast	CA USA	27	ELK	Elkhorn Slough NERR	2	Ecotone	Browning	50	0	50	0	36.812	-121.734	100	2022-06-09 13:30:00	2022-09-19 16:30:00	2451
West Coast	CA USA	27	ELK	Elkhorn Slough NERR	3	Salt marsh	Bushnell	100	0	0	0	36.8191	-121.738	80	2022-06-21 14:05:00	2022-09-19 16:30:00	1135
West Coast	CA USA	27	ELK	Elkhorn Slough NERR	4	Ecotone	Bushnell	100	0	0	0	36.8191	-121.738	100	2022-06-09 14:05:00	2022-08-17 09:59:00	1652
West Coast	CA USA	27	ELK	Elkhorn Slough NERR	5	Salt marsh	Browning	90	0	10	0	36.8242	-121.741	100	2022-06-09 14:50:00	2022-09-19 23:59:00	2447
West Coast	CA USA	27	ELK	Elkhorn Slough NERR	6	Ecotone	Browning	90	0	10	0	36.8242	-121.741	100	2022-06-09 14:50:00	2022-09-19 13:50:00	2447
West Coast	CA USA	28	TJR	Tijuana River NERR	1	Salt marsh	Browning	80	0	10	10	32.5478	-117.122	82	2022-08-18 10:46:00	2022-12-09 15:37:00	2716.85
West Coast	CA USA	28	TJR	Tijuana River NERR	2	Salt marsh	Browning	100	0	0	0	32.9173	-117.244	80	2022-09-01 13:00:00	2022-10-19 10:00:00	1149
West Coast	CA USA	28	TJR	Tijuana River NERR	3	Salt marsh	Browning	80	0	20	0	32.5655	-117.129	90	2022-08-31 14:21:00	2022-12-14 11:09:00	2516.8
West Coast	Baja California Mexico	29	MEX	Reserva Natural Punta Mazo	1	Salt marsh	Browning	100	0	0	0	30.4492	-116.029	100	2022-06-22 09:52:00	2022-09-19 13:34:00	2139.7
West Coast	Baja California Mexico	29	MEX	Reserva Natural Punta Mazo	2	Salt marsh	Browning	90	5	5	0	30.4364	-116.019	100	2022-06-22 08:59:00	2022-09-19 10:45:00	2137.77
West Coast	Baja California Mexico	29	MEX	Reserva Natural Punta Mazo	3	Salt marsh	Browning	90	10	0	0	30.4694	-115.98	100	2022-06-22 10:47:00	2022-09-19 17:12:00	2142.42
Islands	HI USA	30	HEE	He'eia NERR	1	Mangrove	Browning	90	10	0	0			182	2022-08-25 07:30:00	2022-09-14 07:32:00	482
Islands	HI USA	30	HEE	He'eia NERR	2	Mangrove	Browning	95	5	0	0			71	2022-08-25 07:45:00	2022-09-30 23:59:00	880
Islands	HI USA	30	HEE	He'eia NERR	3	Mangrove	Browning	100	0	0	0			91	2022-08-25 08:00:00	2022-09-30 23:59:00	880
Islands	PR USA	31	JOB	Jobos Bay NERR	1	Mangrove	Browning	40	60	0	0	17.9581	-66.2187	140	2022-07-11 12:00:00	2022-09-27 12:56:00	1872.93
Islands	PR USA	31	JOB	Jobos Bay NERR	2	Ecotone	Browning	40	60	0	0	17.957	-66.2195		2022-07-12 12:50:00	2022-09-27 13:00:00	1848.17
Islands	VI USA	32	VI	Magen's Bay, St. Thomas	1	Mangrove	Browning	95	0	5	0	18.3619	-64.9229	92	2022-07-28 09:43:00	2022-09-30 23:59:00	1551
Islands	VI USA	32	VI	Magen's Bay, St. Thomas	2	Mangrove	Browning	100	0	0	0	18.3609	-64.9211	92	2022-07-28 09:20:00	2022-09-17 23:59:00	1212
Islands	VI USA	32	VI	Magen's Bay, St. Thomas	3	Mangrove	Browning	100	0	0	0	18.3609	-64.9223	92	2022-07-28 09:00:00	2022-09-30 23:59:00	1551
* corresponding to codes shown in Figure 1
** corresponding to codes shown in Figure 6
*** after accounting for gaps
